# Supplementary material for: 2-Aminothiophene Derivative SB-83 Inhibits Trypanothione Reductase and Modulates Cytokine Production in Trypanosoma cruzi-Infected Cells
Source: Pathogens. 2026 Jan 8;15(1):64. doi: 10.3390/pathogens15010064 (PMC12845054; doi:10.3390/pathogens15010064)
Supplement: Supplementary file 1 [file pathogens-15-00064-s001.zip]

Archive with 1 entries (1 files):
- pathogens-4041767-supplementary.pdf
